# Supplementary material for: Effective Approaches to Study the Genetic Variability of SARS-CoV-2
Source: Viruses. 2022 Aug 24;14(9):1855. doi: 10.3390/v14091855 (PMC9504788; doi:10.3390/v14091855)
Supplement: Supplementary file 1 [file viruses-14-01855-s001.zip]

Archive with 1 entries (1 files):
- viruses-1876077-supplementary.pdf
